# Supplementary material for: Promotion of Deoxycholic Acid Effect on Colonic Cancer Cell Lines In Vitro by Altering the Mucosal Microbiota
Source: Microorganisms. 2022 Dec 15;10(12):2486. doi: 10.3390/microorganisms10122486 (PMC9788287; doi:10.3390/microorganisms10122486)
Supplement: Supplementary file 1 [file microorganisms-10-02486-s001.zip]

Archive with 1 entries (1 files):
- microorganisms-2052550-supplementary.pdf
